# Supplementary material for: Effectiveness of rehabilitation training on radiotherapy-related abnormalities of voice function in head and neck cancer patients: A systematic review and meta-analysis
Source: PLoS One. 2025 Mar 10;20(3):e0318577. doi: 10.1371/journal.pone.0318577 (PMC11892882; doi:10.1371/journal.pone.0318577)
Supplement: S4 Table — (XLSX) [file pone.0318577.s004.xlsx]

## Sheet: Sheet1
No	Article		VHI							S-SECEL							CPPS							GRBAS							Acoustic analysis-Jitter						Acoustic analysis-Shimmer						Acoustic analysis-NHR						Acoustic analysis-F0
			Intervention			Control				Intervention			Control				Intervention			Control				Intervention			Control				Intervention			Control			Intervention			Control			Intervention			Control			Intervention
			Mean	SD	Size	Mean	SD	Size		Mean	SD	Size	Mean	SD	Size		Mean	SD	Size	Mean	SD	Size		Mean	SD	Size	Mean	SD	Size		Mean	SD	Size	Mean	SD	Size	Mean	SD	Size	Mean	SD	Size	Mean	SD	Size	Mean	SD	Size	Mean
1	Karlsson et al., 2022									14.9	11.1	37	15.8	12.3	37																0.9	0.7	37	0.9	0.7	37	0.4	0.2	37	0.5	0.3	37	19.2	5.7	37	17.8	5.1	37
2	3.Law et al., 2017		18.72	14.94	29	24.55	26.77	28
3	4.Tuomi et al., 2014									9.6	7.3	33	12	8.3	36																1.34	1.9	33	1.43	2.23	36	0.63	0.52	33	0.66	0.52	36	17.2	6.9	33	15.4	6.2	36	106.8
4	5.karlsson et al., 2017									16.8	16.5	33	21.1	15.3	32																1.19	1.08	33	1.08	1.16	32	0.56	0.44	33	0.5	0.34	32	16.9	7.3	33	18	5.8	32	106
5	6.karlsson et al., 2015									18.3	13.8	37	23.5	18.6	37
6	7.Angadi et al., 2020		32.50	23.02	6	19.75	16.879	4
7	10.Mantia et al., 2018		30.22	8.19	10	25.43	9.47	9																6.62	0.88	10	8.12	0.74	9		0.68	0.34	10	1.66	0.48	9	2.15	0.99	10	2.04	1.54	9
8	11.Eriksson et al., 2023		14.3	15.3	24	13.9	20.6	26
9	12.Millgard et al., 2020																3.79	0.9	37	4.27	0.68	25
	Millgard et al., 2020 ②																3.52	1.18	37	4.27	0.68	25
10	13.Tuomi et al., 2017									18.2	17.4	19	20.8	12	23
11	14.Bergström et al., 2016																							1.87	0.63	30	1.74	0.68	31
12	16.Liu et al., 2024		5.23	3.34	35	5.63	3.60	35
13	Sreenivas et al 2021, India																														0.84	0.3	7	2.17	0.81	8	2.93	0.75	7	4.29	0.71	8	0.12	0.03	7	0.28	0.07	8	161.29
SD: standard deviation
[truncated: 17 more columns]
